# Supplementary material for: Extraction of Polyphenols and Valorization of Fibers from Istrian-Grown Pomegranate (Punica granatum L.)
Source: Foods. 2022 Sep 6;11(18):2740. doi: 10.3390/foods11182740 (PMC9497529; doi:10.3390/foods11182740)
Supplement: Supplementary file 1 [file foods-11-02740-s001.zip]

Archive with 1 entries (1 files):
- foods-1848983-supplementary.pdf
